# Supplementary material for: Oncogenic Mutation BRAF V600E Changes Phenotypic Behavior of THLE-2 Liver Cells through Alteration of Gene Expression
Source: Int J Mol Sci. 2022 Jan 28;23(3):1548. doi: 10.3390/ijms23031548 (PMC8836259; doi:10.3390/ijms23031548)
Supplement: Supplementary file 1 [file ijms-23-01548-s001.zip]

Archive with 1 entries (1 files):
- ijms-1498182-supplementary.pdf
